# Supplementary material for: Variable selection methods for predicting clinical outcomes following allogeneic hematopoietic cell transplantation
Source: Sci Rep. 2021 Feb 5;11:3230. doi: 10.1038/s41598-021-82562-0 (PMC7865009; doi:10.1038/s41598-021-82562-0)
Supplement: Supplementary file 1 — Supplementary Information 1. [file 41598_2021_82562_MOESM1_ESM.csv]

Column/Variable	Comment	Unit (if applicable)
Columns B to CE	Subset numbers	Cells per microliter
Column CE	ALC=absolute lymphocyte counts	Cells per microliter
Columns CF to CL	R=recipient, D=donor
Column CH (diagnosis)	AML=Acute Myeloid Leukemia, MDS=Myelodysplastic Syndrome
Column CN (donor)	1=Sibling match, 2=Matched unrelated donor
Column CO (MVC)	1=Maraviroc recipient, 0=Control
Column CP (event)	1=aGVHD24, 2=Relapse, 3=cGVHD, 4=Censored by DLI
Column CQ (delay.event)	Time to first event occuring after HCT	Days post-HCT
