# Supplementary material for: Variable selection methods for predicting clinical outcomes following allogeneic hematopoietic cell transplantation
Source: Sci Rep. 2021 Feb 5;11:3230. doi: 10.1038/s41598-021-82562-0 (PMC7865009; doi:10.1038/s41598-021-82562-0)
Supplement: Supplementary file 2 — Supplementary Information 2. [file 41598_2021_82562_MOESM2_ESM.csv]

Patient	CD14	NK	NK.CD38pls	NKT	NKT.CD38pls	NK.CCR5	NK.CD16hi	NK.CD16hi.CCR5	NK.CD16lo	NK.CD16lo.CCR5	NKT.CCR5	B.cell.CD27pls	B.cell.IgDpls	B.cell.IgMpls	B.cell.CD27mns.IgDpls	B.cell.CD27mns.IgMpls	B.cell.CD27pls.IgDpls	B.cell.CD27pls.IgMpls	B.cell.CD27pls.IgDmns	B.cell.CD27pls.IgMmns	B.cell.CD27mns.IgDmns	B.cell.CD27mns.IgMmns	B.cells	B.cell.CD38pls	CD8	CD8.CD38pls	CD8.N.CCR5pls	CD8.N	CD8.EMRA.27mns.28mns	CD8.EMRA.27pls.28mns	CD8.EMRA.27pls.28pls	CD8.EMRA.27mns.28pls	CD8.EMRA.CCR5pls	CD8.EMRA	CD8.EM.27mns.28mns	CD8.EM.27pls.28mns	CD8.EM.27pls.28pls	CD8.EM.27mns.28pls	CD8.EM.CCR5pls	CD8.EM	CD8.CM.CCR5pls	CD8.CM.28pls.27pls	CD8.CCR5pls.1	CD8.28mns.57pls	CD8.28pls.57mns	CD8.28mns.57mns	CD8.CD25pls	CD8.CTLA4pls	CD8.CM
1	32.83	182	179.27	38.5	1.5169	1.0192	152.88	0.504504	23.296	0.2818816	7.777	1.08934	1.12623	0.174034	0.19559946	0.34148856	0.45970148	0.4684162	0.11002334	0.087365068	0.3187947	0.18695418	2.17	0.5208	104.496	2.87364	0.248294565	12.60378504	30.29192746	2.291053901	4.84025472	2.912219923	7.381388448	40.335456	16.96262669	2.070818131	15.67105613	8.309103936	16.01547494	43.052352	0.50090957	0.463102378	24.138576	48.799632	43.992816	0.731472	4.2007392	1.7032848	8.50440696
2	361.08	80.58	54.71382	16.32	1.7952	20.70906	16.5189	2.147457	43.9161	13.4383266	8.20896	3.99126	3.2895	1.84212	0.8844369	1.5298368	1.0975965	0.8980335	1.2372906	0.3791697	1.0995702	1.7210664	8.772	1.464924	61.2612	4.61296836	0.31702671	15.3153	5.3909856	16.1729568	16.47485199	5.089090406	24.58289434	43.1278848	0.024198174	0	0.217783566	0.24198174	0.387170784	0.48396348	0.259079741	0.049015086	25.6071816	0	0	61.2612	3.57152796	2.53008756	2.33405172
3	339.75	82.5	81.4275	45.75	11.84925	19.7175	40.6725	3.44496075	34.0725	13.969725	35.73075	1.84275	1.7091	0.423225	0.014306625	0.0251505	1.3673205	1.334151	0.1665846	0.182985075	0.016202025	0.007016625	2.025	0.516375	62.79	8.60223	0.50112699	14.4417	23.17553784	2.989507248	8.41084608	11.15351328	32.86629528	45.71112	0.03003748	0.004995572	0.1601145	0.125209539	0.295251138	0.320229	0.424002033	0.032437314	33.96939	12.43242	33.52986	14.37891	4.721808	1.908816	2.316951
4	165.3	171	35.055	410.4	4.63752	24.795	77.463	13.16871	75.924	10.24974	22.07952	27.37995	32.0853	6.85425	1.82763945	1.34413695	19.79570385	20.4802026	0.22999158	0.68997474	0.77166999	0.85289841	37.05	20.0811	21.4662	0	0	0	0	21.4662	0	0	0	21.4662	0	0	0	0	0	0	0	0	0	2.575944	7.727832	9.445128	1.57347246	0.0858648	0
5	67.95	48.75	14.625	71.25	0	11.06625	10.725	2.220075	31.395	7.377825	31.42125	0	0	0	0	0	0	0	0	0	0	0	0	0	100.86	0	0.569859	0.569859	84.86219196	8.544677652	0.565098408	3.419819676	73.46279304	97.43076	2.2754016	0	0.5688504	0	1.7065512	2.844252	0	0	75.74586	82.10004	5.759106	5.759106	1.381782	0	0.015129
6	255	65	62.335	1.295	0	3.666	58.695	2.6706225	3.3345	0	0.169645	13.83675	13.77975	8.835	0.010289925	0.010289925	13.006545	12.120993	0.1439022	1.119393075	0.010289925	0.007727775	14.25	6.48375	0	0	0	0	0	0	0	0	0	0	0	0	0	0	0	0	0	0	0	0	0	0	0	0	0
7	316.8	124.8	101.8368	21.12	0.344256	20.3424	110.9472	15.0888192	12.01824	4.9274784	17.88864	34.30224	42.278208	30.899904	2.138786496	4.55243712	20.64994848	20.03250816	0.298429488	0.593428752	6.2273904	3.99411936	55.776	2.5880064	49.7664	9.206784	0.270132019	2.2892544	20.25263555	4.81669079	0.535187866	2.549184307	22.67506483	28.1677824	10.59725722	2.554210714	1.744471572	3.224464589	17.71644027	18.1149696	0.199463731	0.019110298	40.9079808	0	24.8832	24.8832	2.23451136	0	1.1943936
8	276.08	92.8	91.1296	12.76	2.53924	33.3152	78.1376	24.613344	8.42624	5.67085952	6.7628	44.687434	44.96131	30.12636	0.019938173	0.020225743	42.14025026	41.82743822	1.076967159	1.648966315	0.011119366	0.005751396	45.646	2.0038594	9.18488	1.63490864	0.045740702	0.11021856	4.708389925	0.632911711	0.349580207	0.221223346	4.17603428	5.91506272	0.793573632	0.200253346	0.731575692	0.34098867	1.729742526	2.066598	0.870028573	0.085254056	6.78762632	4.0872716	2.59013616	1.22158904	0.30310104	0.147876568	1.09300072
9	295.92	208.8	203.1624	15.12	0.390096	7.39152	129.456	1.7347104	56.376	3.044304	6.66792	1.415232	1.575936	0.575424	0.016451597	0.045664128	1.101050496	0.810927936	0.14859936	0.223606656	0.020110982	0.038470464	1.728	0.471744	24.624	0.6106752	0.143410176	0.393984	11.63018606	1.217469658	0.625488998	0.487267099	9.857036448	13.961808	4.961440512	1.969132032	1.862953344	0.853290547	7.751044224	9.652608	0.3490452	0.0129276	18.09864	11.499408	5.934384	0.972648	3.225744	0.443232	0.6156
10	255.84	258.3	235.053	41.82	13.63332	5.45013	124.7589	0.86083641	107.4528	2.68632	15.59886	32.379135	36.073932	23.8374	0.621798579	0.67839254	25.41762098	25.41762098	1.741997463	0.747958019	0.565204619	0.7349865	39.729	15.057291	153.7992	101.507472	0.227699716	0.650570616	45.870919	12.06431685	2.98956423	5.402427599	29.63049247	66.2874552	45.3321604	28.83227463	6.770056225	4.133476539	54.09240903	85.0509576	0.494189127	0.016853116	84.4357608	87.2041464	23.5312776	33.9896232	2.67610608	1.72255104	1.810216584
11	17.5	260	254.28	2.75	0.72875	18.746	171.6	4.01544	32.24	7.06056	0.76725	9.7836	11.0732	3.5836	0.24672652	0.22527204	7.8562308	5.4103308	0.09979272	2.4067656	0.24123208	0.300886	12.4	5.2204	14.3	3.6179	0	0	7.580287	0.8217066	0.026169	0.2913482	2.782637	8.723	3.9307125	1.0349625	0.26544375	0.13299	3.078075	5.3625	0	0.001194765	5.9488	6.3635	0.72072	7.007	0.1287	0.09724	0.2145
12	22.791	312.4	307.4016	35.5	8.094	97.7812	239.6108	49.8390464	61.8552	41.75226	27.2995	9.680708	11.69015	6.142068	0.375576084	0.479081304	7.579994364	6.592562148	0.241049629	0.724116958	0.191632522	0.243385132	12.638	6.773968	66.2998	28.9067128	0.90167728	2.651992	29.66465211	3.744957463	4.629980233	2.93368659	36.83497548	40.9732764	4.599349726	4.169329223	7.74036905	2.168799058	18.17304038	18.6965436	2.72492178	0.163097508	58.675323	27.9785156	21.215936	7.8233764	4.68076588	2.89067128	3.977988
13	88.34	252	217.224	51.8	2.32064	16.8336	225.036	9.2039724	13.6332	6.0122412	32.893	16.73392	17.76572	6.1908	0.180118512	0.28162512	14.35770336	13.01898976	0.548872576	1.126192816	0.040116384	0.03140424	18.76	5.40288	498.078	42.5358612	2.98099683	17.43273	361.4850893	28.2410226	6.45509088	7.342665876	223.9109649	403.44318	43.89312375	8.638166754	12.99236463	4.754503165	59.8351063	70.228998	5.5784736	0.076704012	291.873708	327.735324	57.27897	74.213622	12.0534876	2.49039	6.973092
14	8.22	324	323.676	43.8	36.7482	219.024	194.724	113.134644	105.948	88.360632	33.726	1.10286	0.86328	0.36234	0.10613394	0.27015912	0.33968088	0.45658404	0.31541796	0.165429	0.25086204	0.11227392	1.98	1.00584	48.192	14.69856	2.8818816	9.6384	18.56452224	4.36812288	1.109403936	0.771867168	22.8333696	24.81888	5.546995584	2.335577088	2.47032192	0.871349914	10.76835782	11.228736	1.774236672	0.067661568	38.168064	26.071872	14.69856	4.2071616	14.023872	1.5566016	2.505984
15	219.09	414.2	312.721	6.8888	0.31619592	2.40236	347.0996	0.97187888	28.994	0.4610046	3.2308472	2.708868	6.386964	3.943184	2.558985588	3.42870618	0.845166816	0.024921586	0.101311663	0.847875684	1.070425344	0.35011829	8.284	0.4026024	29.3319	0.4986423	0	3.249945188	4.469653586	3.17479686	1.448321226	0.499718781	0.126608213	9.5915313	4.300496519	2.565719957	4.737835148	2.973902677	0.858641508	14.5779543	0	0.078195129	0.98555184	8.4769191	14.5779543	2.56654125	0.48984273	0.34611642	1.912469212
16	1.435	36.9	24.4647	73.8	0.09594	0	26.568	0	6.5682	0	1.24722	2.360452	2.402928	0.594664	0.113829612	0.134036052	1.815187588	0.044612543	0.057358984	1.770339	0.025460114	0.021822955	3.034	0.691752	33.4724	0.1171534	0	0.378171175	11.00421886	4.31040831	1.022665501	0.55612719	0.059162467	16.903562	2.8116816	1.92801024	8.210110272	3.116949888	0.187980998	16.066752	0	0.000399328	0.24769576	16.6357828	9.9413028	3.9497432	0.07698652	0.27112644	0.123914825
17	151.65	76.5	47.5065	12.6	0.11088	0.48195	46.2825	0.10644975	10.863	0.1977066	1.06092	1.093905	1.317015	0.39627	0.146771415	0.153624555	0.674939385	0.003391106	0.055570374	0.7000992	0.043060563	0.050085032	1.665	0.00666	21.411	0.3682692	0	10.33408338	2.266183062	0.612590121	0.700674975	0.424408842	0.253444148	4.003857	1.396682352	0.495951557	2.450660238	2.120888016	1.416080718	6.466122	0.00807227	0.010815021	1.6786224	2.612142	15.63003	1.7171622	0.0942084	0.5331339	0.606937617
18	102.4	83.2	63.3152	15.36	0.235008	1.71392	47.1744	0.22171968	25.792	1.186432	2.62656	0.804992	0.894976	0.252928	0.06781632	0.078913536	0.524854784	0.050633997	0.052968474	0.448380544	0.048087936	0.077680512	1.216	0.0119168	46.0288	0.09666048	0	17.74189302	3.050650778	4.589163418	1.046188595	0.10637716	0.637383808	8.7915008	2.441229466	5.019992986	3.277894963	0.719761551	1.936937933	11.4611712	0	0.299644828	2.56840704	3.08853248	26.236416	14.95936	0.01611008	0.35442176	8.034234982
19	377.58	55.18	55.18	3.8688	0.77376	1.616774	31.78368	0.276518016	14.6227	0.65363469	2.2671168	9.8301	10.18815	0.96348	0.05670644	0.07945021	8.6308278	8.4932064	0.35584962	0.40794915	0.03080098	0.0173383	10.85	1.55155	17.484	6.364176	0.314991744	5.59488	4.777048416	0.759711271	1.65590964	2.840135928	6.633674376	10.035816	0.025554614	0.019165961	0.440817098	0.428039791	0.887110186	0.9126648	0.307589018	0.037625568	8.077608	2.080596	11.696796	1.5840504	0.1993176	0.1381236	0.9406392
20	34.29	70.2	69.5682	22.5	11.1375	0.39312	44.4366	0.08442954	11.583	0.1250964	1.26675	6.33609	7.16472	2.25153	0.27661176	0.40881591	3.88402317	4.0550976	1.08980748	0.64628118	0.162916191	0.115526088	8.37	2.28501	204.786	83.143116	1.592006364	94.20156	68.36248166	15.09846221	15.93726566	5.525617766	8.660645683	104.850432	1.034394565	0.466850644	1.168652266	0.378362614	1.629400288	3.0513114	0.166595459	0.017088777	12.1438098	46.07685	127.581678	21.50253	1.4539806	0.2867004	2.6826966
21	30.38	140	137.2	13.3	0.86716	0.0266	66.5	0.017955	52.5	0	0.10906	1.49625	1.40525	0.81025	0.010429125	0.03273375	1.23739875	1.0982475	0.090223875	0.1394505	0.018067	0.01111425	1.75	0.392	68.908	0.6132812	0.06821892	31.0086	3.48743388	3.387792912	18.36715177	7.97127744	0.807091841	33.213656	0	0.00951206	0.275769816	0.11430459	0.075936616	0.3996664	0	0.158584871	0.9509304	4.1069168	59.329788	4.031118	9.922752	0.17227	4.2860776
22	14.559	253.2	247.3764	50.64	33.9288	4.48164	152.9328	1.0705296	51.906	1.55718	6.93768	1.319805	5.08932	6.91236	2.84496786	6.08234508	0.17421426	0.035898696	0.049096746	0.130264754	3.95679438	1.06277535	9.495	6.940845	1119.2706	944.6643864	0.04811385	48.59984872	218.6170529	12.82616951	4.553528582	2.384046378	1.001299479	238.4046378	685.1682134	64.65556163	38.11967039	33.60117497	27.68605371	821.5446204	0.413849633	0.056001575	29.1010356	588.7363356	181.3218372	291.010356	0.805874832	43.42769928	10.72149308
23	17.112	570.4	566.4072	276	190.44	3.65056	340.5288	0.54484608	55.84216	1.379301352	28.428	8.094528	10.677888	4.6368	1.200758976	1.953165888	4.791960576	3.917751552	0.515621434	0.801358272	0.572035392	0.195831936	13.248	5.577408	141.9376	34.2069616	0.225254971	32.645648	85.38199553	4.00687006	9.513694096	5.947369959	11.64299939	104.8918864	0.31226272	0.020172172	0.231698938	0.060454063	0.231698938	0.62452544	0.838169916	0.004832691	12.22082736	41.0199664	80.0528064	14.4776352	0.68130048	2.99488336	3.77554016
24	4.374	100.44	95.11668	89.1	5.80041	0.271188	31.43772	0.02577893	11.14884	0.052399548	10.9593	8.596692	38.3292	30.225312	24.97218563	31.11137359	1.298100492	0.390289817	0.399746178	1.16055342	12.04757939	6.69309966	54.756	17.138628	212.2848	84.2770656	0.022617969	43.4960941	37.05919439	10.00370892	14.39927798	14.32349231	1.932534677	75.7856736	20.89200859	8.941435776	38.43097877	17.71092086	4.186999253	85.975344	0.063951964	0.096847167	6.17748768	41.1832512	112.9355136	8.42770656	0.87036768	1.592136	7.027688304
25	624.31	298	38.144	4.4253	0.13497165	7.7182	199.958	3.3193028	68.54	2.77587	1.3408659	0.937508	2.355392	1.363648	1.133485912	1.242136116	0.079969432	0.076781905	0.20156422	0.118126008	0.922058488	1.083565548	3.874	0.0666328	111.0795	0.1332954	0.663144615	16.661925	28.78380868	9.940171217	14.51386963	7.744795979	21.09999534	60.9826455	4.366757304	2.827195434	15.84349124	4.954590018	15.08770633	27.992034	2.590818258	0.185058447	38.9889045	13.2184605	72.3127545	21.6605025	1.1552268	0.5109657	5.4428955
26	9.108	524.7	500.5638	15.84	0.20592	0.089199	447.0444	0.03030961	48.74463	0.015110835	0.1188	1.1931084	17.48934	8.02593	15.04759335	16.82325489	0.013243503	0.018970424	0.072540991	0.06681407	6.078226057	4.302564512	23.958	9.22383	104.2173	18.759114	0	4.801603663	14.14770691	7.721459757	2.299002373	0.727311693	0.107104119	24.9079347	28.80566172	12.89053362	18.93972258	11.37823638	3.507089314	72.0141543	0.031668813	0.050479589	3.63718377	26.6796288	43.771266	13.2355971	1.41735528	6.07586859	2.493607337
27	11.603	102.5	100.04	61.5	11.1315	2.8905	75.9525	0.182286	21.525	2.45385	15.498	0.32718	0.58261	0.1092035	0.387737	0.22488746	0.06968934	0.014952126	0.024898398	0.08801142	0.3988152	0.53396924	1.435	0.368795	41.3116	0.73121532	0.162545001	6.042565109	4.7686393	1.553522718	5.281977241	1.904753941	3.269152154	13.5088932	2.057111122	1.447132955	8.961849323	5.420040608	9.409047393	17.8879228	0.464666267	0.277305858	13.3023352	7.4773996	27.5135256	3.08184536	0.67337908	0.1445906	3.872218891
28	6.11	188.5	188.123	9.75	1.68675	0.28275	144.391	0.03176602	34.307	0.240149	0.2106	0.3731	1.16935	1.130675	0.874874	1.0631621	0.01052142	0.01160341	0.0802165	0.0548457	0.5648643	0.5001997	2.275	0.662025	42.9975	6.621615	0.054220965	9.036827573	3.529320795	1.59641118	2.198978145	0.496922108	0.077472896	7.825545	3.643049183	2.34061191	9.21144042	3.680800988	0.90793091	18.8759025	0.135747506	0.997243284	1.17383175	5.933655	32.2911225	2.5884495	1.7113005	1.427517	7.259224928
29	17.052	278.4	263.088	78.88	5.592592	0.44544	233.5776	0.0583944	26.5872	0.07178544	0.970224	0.7832088	1.2104136	0.1143528	1.44094043	0.513581943	0.009476826	0.008380334	0.10416677	0.104949979	16.34313388	17.27880949	21.576	2.0303016	178.8256	31.6521312	0.117190567	20.92688701	48.76895998	13.19893871	6.569641245	6.032735264	1.618174972	74.5702752	27.12855882	11.00564273	23.41327816	8.482055859	7.220262426	70.0996352	0.640274045	0.598598025	9.40622656	115.342512	40.4145856	7.99350432	4.00569344	1.44848736	13.22880259
30	185.71	78.4	28.3024	7.84	0.076832	1.15248	54.9584	0.39020464	8.3104	0.1911392	1.37984	1.252783	1.716911	0.391608	0.146216637	0.170866185	0.845628525	0.82683678	0.01102449	0.026559	0.031148065	0.007787016	1.813	0.0763273	60.564	0.2059176	0.40517316	1.81692	43.91023241	3.731850721	2.117656598	2.133227603	8.04501894	51.903348	0.999015293	0.255865942	0.977939021	1.981169568	2.697762816	4.2152544	0.538837908	0.105139104	11.688852	42.818748	8.17614	3.7367988	1.9441044	1.5867768	2.6284776
31	114.072	543.2	525.2744	18.721	2.415009	1.24936	419.3504	0.134192128	74.4184	0.49116144	0.4156062	1.4364342	24.482412	17.847612	21.58154474	21.13721882	0.040794731	0.010629613	0.097677526	0.060330236	7.109214739	9.013468687	33.174	3.48327	94.0318	22.0034412	0.12354936	14.03969999	17.14604051	12.67689712	9.625847302	3.497964154	8.42261639	42.9725326	7.24985178	5.52906984	12.75071208	2.685548208	7.39089948	28.20954	0.29249291	0.629657064	16.2675014	20.4049006	51.0592674	12.224134	4.6075582	0.53598126	8.810027406
32	38.922	140.4	138.7152	45.24	12.53148	19.0944	30.7476	1.66651992	100.386	15.660216	7.82652	0.48906	0.1773954	0.0128934	0.326051856	0.04352634	0.016970382	0.00611325	0.10808226	0.097812	2.61949428	3.07058544	4.446	1.080378	130.5096	44.8953024	0.166262705	33.25254098	13.03125305	11.82886811	6.141912286	1.514355093	4.972024231	32.4968904	7.541105707	7.360480421	23.97800677	6.276728702	17.74643439	45.1563216	2.097611631	1.15288656	23.7527472	45.025812	57.9462624	8.10464616	2.76680352	2.40137664	19.60384702
33	14.48	272	262.48	50.4	6.0984	1.9856	173.536	0.7114976	82.96	0.78812	9.2232	3.6828	6.9228	3.5748	2.5906608	3.3593184	1.1306196	0.0570834	0.23312124	1.1379852	1.886058	1.4519088	10.8	1.5984	58.24	2.632448	0.09050065	7.86962176	11.6491648	3.2311552	1.73462016	0.379235584	0.7652736	17.00608	8.7220224	3.9975936	11.741184	3.4944	6.8210688	27.9552	0.357541394	0.36876365	7.97888	31.4496	20.0928	1.351168	0.821184	0.396032	5.40909824
34	155.979	190.8	151.8768	34.98	3.60294	0.20988	173.8188	0.083433024	7.47936	0.029169504	0.111936	2.7539436	104.442012	86.775204	106.042313	103.75363	0.042686126	0.035250478	0.035525872	0.06251452	17.54656978	18.9452094	129.903	49.233237	402.9696	32.72113152	0.188883659	20.31007081	253.2917807	14.46205508	3.43027872	3.265625341	0.933035812	274.4222976	62.19029837	8.46195863	9.546349824	12.51220608	1.835123558	92.683008	0.821263006	0.254292891	4.11028992	246.6173952	59.2365312	92.2800384	2.09544192	0.72534528	15.55422359
35	17.446	512.4	507.276	50.02	7.10284	1.38348	411.9696	0.26778024	67.1244	0.45644592	8.90356	0.4931972	5.151328	4.691388	4.305153031	4.759366424	0.018100337	0.002515306	0.036841831	0.024955778	1.540375855	1.461382222	7.076	1.832684	56.6568	2.0963016	0.050165472	11.94415995	1.846819047	1.245713062	0.747427837	0.115475623	0.123384913	3.95464464	3.255884994	2.368231577	22.46872712	6.588052704	9.361969632	34.6739616	0.234235302	0.563989934	9.8016264	4.79316528	45.4954104	2.20394952	2.15862408	0.54957096	6.084033811
36	12.789	88.2	87.4062	27.44	5.40568	0.58212	71.2656	0.13540464	9.702	0.0601524	9.85096	0.4657254	5.494272	5.54435	4.648350847	5.698409959	0.030318724	0.004424391	0.025149172	0.018489298	1.244019076	0.658126221	7.154	4.957722	90.16	25.78576	0.207406985	32.92174368	6.93402528	1.568784	1.58970112	0.359774464	0.665164416	10.45856	5.9108896	3.60207232	25.1113632	5.0381408	13.1705728	39.6704	0.391011298	0.425323605	14.4256	7.429184	74.382	3.534272	0.604072	1.289288	7.10929632
37	16.9	230	228.16	87	22.011	0.552	186.3	0.098739	25.76	0.203504	0.783	0.9139	91.39	79.846	86.6150649	87.0914954	0.01672437	0.01654159	0.00721981	0.00466089	6.14595345	5.96490986	96.2	18.3742	148.8	33.48	0.34429225	57.3820416	4.85584992	5.56473312	1.16965728	0.217390848	0.217390848	11.81472	17.143248	21.718848	19.766592	2.3549088	4.1241408	61.008	0.524385723	1.630783812	5.11872	19.6416	109.5168	9.55296	0.62496	1.3392	18.5952384
[truncated: 48 more columns]
